# Supplementary material for: Cor Triatriatum Dexter: The Largest Comprehensive Review in the Field on 124 Worldwide Cases (1968–Now)
Source: J Cardiovasc Dev Dis. 2026 Feb 3;13(2):76. doi: 10.3390/jcdd13020076 (PMC12941072; doi:10.3390/jcdd13020076)
Supplement: Supplementary file 1 [file jcdd-13-00076-s001.zip]

Archive with 1 entries (1 files):
- jcdd-4035213-supplementary.pdf
